# Supplementary material for: Effect of Combination Antibiotic Empirical Therapy on Mortality in Neutropenic Cancer Patients with Pseudomonas aeruginosa Pneumonia
Source: Microorganisms. 2022 Mar 29;10(4):733. doi: 10.3390/microorganisms10040733 (PMC9027680; doi:10.3390/microorganisms10040733)
Supplement: Supplementary file 1 [file microorganisms-10-00733-s001.zip]

Archive with 1 entries (1 files):
- microorganisms-1632614-supplementary.pdf
